# Supplementary material for: Additive reductions in zebrafish PRPS1 activity result in a spectrum of deficiencies modeling several human PRPS1-associated diseases
Source: Sci Rep. 2016 Jul 18;6:29946. doi: 10.1038/srep29946 (PMC4947902; doi:10.1038/srep29946)
Supplement: Supplementary Information [file srep29946-s2.xls]

## Sheet: Sheet1
Embryos	Size 1	Height 1	Size 2	Height 2	Size 3	Height 3	Size 4	Height 4	Size 5	Height 5	Size 6	Height 6	Size 7	Height 7	Size 8	Height 8
Uninjected 1	239.33	2108
Uninjected 2	239.33	9508
Control 1	239.33	11631
Control 2	239.42	10079
Control 3	239.32	11981
Control 4	239.32	16910
Control 5	239.42	14515
Control 6	239.42	22984
Control 7	239.33	15368
Control 8	239.43	12099
Control 9	239.34	18146
Control 10	239.35	11587
prps1a crispr 1	192.49	2322	231.99	1402	234.19	3869	237.33	2372	238.28	3263	246.52	1466
prps1a crispr 2	205.48	10526	228.84	5860
prps1a crispr 3	205.46	598	208.37	362	218.31	715	231.06	461	233.1	419
prps1a crispr 4	209.38	3716	231.93	3373	237.28	2470	243.14	1404
prps1a crispr 5	228.44	878
prps1a crispr 6	195.41	917	217.45	1050	221.76	3038	224.6	3559	227.84	1210	232.05	2150	237.35	2381	238.43	2840
prps1a crispr 7	191.28	6331	229.07	3908	237.39	1624
prps1a crispr 8	222.71	1899	230.14	4906	232.17	4369	237.49	3785	243.12	5963
prps1a crispr 9	229.94	3366	232.07	1524	234.19	915
prps1a crispr 10	228.95	2588	229.99	2793	233.14	2656
